# Supplementary material for: Eukaryote DIRS1-like retrotransposons: an overview
Source: BMC Genomics. 2011 Dec 20;12:621. doi: 10.1186/1471-2164-12-621 (PMC3266345; doi:10.1186/1471-2164-12-621)
Supplement: Additional file 3 — Annotation of the 28 DIRS1-like elements described. For each element, positions of the repeated sequences within elements, the tyrosine recombinase and pol conserved motifs (reverse transcriptase (RT), RNase H (RH) and methyltransferase domains), and the end of the putative pol region are reported. The position of each element within the genome sequences is also provided. [file 1471-2164-12-621-S3.XLS]

## Sheet: Additional File 3
Element	Host species		lE	divergent lITR	conserved lITR	lICR	rICR	conserved rITR	divergent rITR	rE	pol conserved motifs						pol end	YR conserved motif	Accession
AcDIRS1	A. carolinensis	sauropsida	-	1-26	27-166	5591-5630	5628-5685	5746-5885	5886-5912	5913-5938	DLRDAY	YLDD	ITTDSS	ADALSR	LFPP	PAW		RSTR	contig 35:65993-71938
											2758	2950	3442	3772	3994	4072	4235	5076
AcDIRS2	A. carolinensis	sauropsida	-	1-26	27-162	5652-5690	5687-5746	5806-5942	5943-5969	5970-5997	DLRDAY	YLDD	ITTDAS	ADSLSR	LFPP	PAW		RSTR	contig 958:25740-31736
											2738	2930	3419	3749	3971	4049	4211	5053
AcaDIRS1	A. californica	mollusca	-	1-46	47-68	4831-4875	4873-4959	5109-5140	5141-5174	5175-5222	DLVSAY	YLDD	VTTDAS	ADYESR	AFPP	PFW		HSTR	scaffold_574.1-310004:92205-97426
											2119	2311	2800	3133	3352	3430	3744	4395
AcaDIRS2	A. californica	mollusca	-	1-33	34-69	5477-5518	5516-5603	5691-5726	5727-5760	5761-5808	DLVSAY	YLDD	IFSDAS	ADKESR	AFPP	PCW		HSTR	scaffold_1289.1-196589:163437-157630
											2023	2215	2704	3040	3259	3337	3651	4305
AcasDIRS1	A. castellanii	amoebozoa	1-12	13-33	34-117	3749-3800	3798-3833	3869-3952	3953-3974	-	LDFQDSF	YMDN	LNTDAS	ANRLSR	VVPP	PRWN		AKTFR	Contig12857_Contig12049_Contig8426.smal:51167-55140
											1258	1453	1945	2272	2485	2691	2781	3527
AmDIRS1	A. macrogynus	blastocladiomycota	1-64	65-97	98-220	4285-4394	4393-4431	4647-4769	4770-4801	-	LLKDAY	YLDD	TDTDAS	ADRASR	AFPP	PLW		HSTR	supercontig_1.11:422574-417774
											1743	1938	2427	2757	2973	3111	3233	4058
AmDIRS2	A. macrogynus	blastocladiomycota	1-14	15-21	22-213	5087-5108	5105-5188	5437-5629	5630-5638	5639-5713	IDFADFY	YLDD	TQSDAS	ADKDSK	IFPP	PFW		SDLK	supercontig_1.36:89253-83541
											2510	2705	3206	3631	3850	3928	4233	4897
BfDIRS1	B. floridae	cephalochordata	-	1-24	25-141	4550-4609	4607-4689	4765-4881	4882-4904	4905-4949	LDLKDAY	YLDD	IQTDAS	ADTLSR	AYPP	PVW		HSTR	Bf_V2_158:3269400-3274348
											2121	2315	2804	3134	3350	3428	3751	4381
BfDIRS2	B. floridae	cephalochordata	-	1-19	20-122	4954-4986	4985-5024	5109-5211	5212-5228	5229-5269	LDIKDAY	YLDD	ITTDAS	ADKASR	AFPP	PFW		HSHR	Bf_V2_6:6165969-6160701
											2297	2492	2981	3314	3533	3611	3778	4558
BmDIRS1	B. mori	hexapoda	-	1-16	17-171	4529-4568	4566-4627	4669-4823	4824-4839	4640-4870	DLSQAY	YLDD	VITDA S	ADHLSR	LFPP	PKW		GSCR	nscaf1136:28648-23777
											1928	2120	2596	2926	3142	3220	3390	4164
CaspDIRS	Capitella sp.	annelida	-	(1-217)		4621-4664	4662-4729	(4778-4994)			LDLTDAY	YLDD	MSADAS	ADALSR	AFPP	PMW		GSVR	scaffold_4739:3442-7527 ; scaffold_116:5869-6776
											1954	2149	2632	2959	3175	3253	3558	4182
DIRS1-2	D. discoideum	amoebozoa	-	1-12	13-316	3335-3360	3358-3416	3417-3756	3757-3768	3769-3793	DIKKAY	YLDD	LTTDAS	ADHLSR	AFPP	PIW		SHSTR	DDB0232428:144993-148785
											838	1030	1525	1867	2095	2182	2368	3159
DpuDIRS3	D. pulex	crustacea	-	1-26	26-197	4456-4493	4491-4579	4951-5120	5121-5144	5145-5195	DLKDAY	YLDD	IYSDAS	ADAESR	IFPP	PVW		HSTR	scaffold 173_Cont6543:25911-20717
											2020	2212	2704	3034	3247	3325	3640	4281
GaDIRS1	G. aculeatus	actinopterrygii	-	1-19	20-167	4980-5025	5023-5078	5129-5276	5277-5295	5296-5322	IDLKDAY	YIDD	LTTDAS	ADILSR	AFPP	PFW		HSTR	Un.1-5000000:22049-16728
											2440	2635	3127	3457	3670	3748	4119	4767
GaDIRS2	G. aculeatus	actinopterrygii	-	1-21	22-149	5460-5496	5494-5550	5609-5735	5736-5756	5757-5782	IDLSD AY	YIDD	LTTDAS	ADLLSR	AFPP	PRW		HSTR	I.25000001-28185914:2165169-2170950
											2955	3150	3642	3972	4188	4266	4356	5213
LgDIRS1	L. gigantea	mollusca	-	1-33	34-64	4377-4415	4413-4498	4571-4597	4598-4632	4633-4680	LDLKDAF	YIDD	MQTDSS	ADAASR	CFPP	PWW		HSIR	sca_62:1759938-1755259
											1863	2058	2547	2883	3105	3183	3203	4134
LgDIRS2	L. gigantea	mollusca	-	1-33	34-164	4645-4690	4688-4754	4820-4960	4961-4991	4992-5036	DLCDAY	FIDD	VTTDAS	ADFLSR	IFAP	PAW		HSLR	sca_55:92778-87743
											2211	2403	2881	3208	3424	3505	3693	4426
LgDIRS3	L. gigantea	mollusca	-	1-30	31-66	4782-4823	4821-4906	5020-5055	5056-5084	5085-5133	DWKDAY	FIDD	IQSDAS	ANYESR	AFPP	PWW		YSIR	sca_38:1702254-1707386
											2251	2443	2932	3259	3475	3553	3679	4466
MciDIRS1	M. circinelloides	mucoromycotina	1-38	39-46	47-153	4081-4156	4154-4196	4277-4383	4384-4391	4392-4402	DLSDAF	YLDD	IFVDAS	ADMESR	INPP	PYW		LCPV	scaffold_5:672622-668221
											1610	1802	2294	2621	2840	2921	3100	3697
NvDIRS2	N. vitripennis	hexapoda	-	1-25	26-87	4495-4535	4533-4606	4685-4789	4790-4814	4815-4849	DIEDAF	YLDD	IFTDAS	ADSLSR	AFPP	PLW		AHSTR	scaffold 1286:15181-10333
											2056	2248	2737	3067	3283	3361	3550	4290
NvDIRS-6b	N. vectensis	cnidaria	-	1-30	31-148	3772-3811	3809-3890	3954-4066	4067-4093	4094-4142	DLKDAY	YIDD	nd	ADYKSR	AFPP	PVW		AHSHR	scaffold 59:892198-896341
											1766	1958	-	2372	2588	2669	2705	3559
PblDIRS1	P. blakesleeanus	mucoromycotina	1-28	29-48	49-142	3973-4030	4028-4066	4193-4286	4287-4306	4307-4315	DLKDAY	YLDD	IHIDTS	ADRLSQ	LHPP	PN*		HSTR	scaffold_44:264724-269038
											1533	1725	2223	2553	2772	2853	2978	3785
RoDIRS1	R. oryzae	mucoromycotina	1-28	29-42	43-144	3958-4016	4014-4057	4150-4251	4252-4265	4266-4274	DLQDAY	YLDD	ITTDSS	ADRLSR	AYPP	PWW		HSVR	supercontig_3.2:2423221-2418948
											1536	1728	2212	2542	2758	2839	2991	3777
SkoDIRS1	S. kowalevskii	hemichordata	-	1-16	17-216	5612-5678	5676-5738	5807-6008	6009-6022	6023-6052	DLCDAY	YLDD	LVRDAS	ADALSR	AFPP	PNW		DSTN	scaffold29937:17258-11203
											2712	2897	3386	3717	3936	4017	4199	4237
SkoDIRS2	S. kowalevskii	hemichordata	-	1-13	14-150	5846-5908	5906-5970	6095-6241	6242-6256	6257-6283	nd	YLDD	FTTDAL	AGALSR	AF	PYW		QKVR	scaffold43409:113133-119415
											-	3367	3826	4084	4279	4336	4509	5346
TnDIRS1a	T. nigroviridis	actinopterrygii	-	1-21	22-167	5607-5642	5640-5696	5738_5884	5885-5904	5905-5931	DLAEAY	YIDD	LTTDAS	ADLLSR	TFPP	PRW		AHSTR	scaffold 12349:20266-14336
											3022	3214	3706	4038	4254	4332	nd	5354
XtDIRS2	X. tropicalis	amphibia	-	1-20	21-132	5216-5258	5256-5314	5411-5523	5524-5544	5545-5571	DIKDAY	YLDD	VTTDAS	ADYLSR	AFPP	PWW		HSTR	scaffold 16_Cont8108:8884-3314
											2639	2831	3320	3650	3866	3944	4134	4939
XtDIRS3	X. tropicalis	amphibia	-	1-11	12-134	5821-5861	5858-5922	6016-6151	6152-6162	6163-6196	DIKDAY	YLDD	LTTDAS	ADYLSR	AFPP	PHW		HSTR	scaffold 68:641805-648000
											3280	3472	3955	4285	4501	4579	4736	5577
nd : not detected
( ) : cannot be determined as a chimeric element is used
