# Supplementary material for: Eukaryote DIRS1-like retrotransposons: an overview
Source: BMC Genomics. 2011 Dec 20;12:621. doi: 10.1186/1471-2164-12-621 (PMC3266345; doi:10.1186/1471-2164-12-621)
Supplement: Additional file 4 — ReDoSt pipeline and alignment profiles used in this study. [file 1471-2164-12-621-S4.ZIP]

Archive with 4 entries (3 files):
- Additional File 5/
- Additional File 5/index.html
- Additional File 5/readme.txt
- Additional File 5/REDOSTV1.tar.gz
